# Supplementary material for: Development of a Dispersive Liquid–Liquid Microextraction Method for Quantification of Volatile Compounds in Wines Using Gas Chromatography–Mass Spectrometry
Source: Metabolites. 2025 Feb 13;15(2):129. doi: 10.3390/metabo15020129 (PMC11857230; doi:10.3390/metabo15020129)
Supplement: Supplementary file 1 [file metabolites-15-00129-s001.zip]

Archive with 1 entries (1 files):
- metabolites-3344417-supplementary.pdf
